# Supplementary material for: Hetero-Bimetallic Ferrocene-Containing Zinc(II)-Terpyridyl-Based Metallomesogen: Structural and Electrochemical Characterization
Source: Materials (Basel). 2023 Feb 27;16(5):1946. doi: 10.3390/ma16051946 (PMC10004155; doi:10.3390/ma16051946)
Supplement: Supplementary file 1 [file materials-16-01946-s001.zip]

Archive with 1 entries (1 files):
- materials-2234067-supplementary.pdf
